# Supplementary material for: STING inhibits LINE-1 retrotransposition through sorting ORF1p to lysosomes for degradation
Source: EMBO Rep. 2025 Aug 18;26(18):4607–30. doi: 10.1038/s44319-025-00551-0 (PMC12457603; doi:10.1038/s44319-025-00551-0)
Supplement: Supplementary file 3 — Source data Fig. 1 [file 44319_2025_551_MOESM3_ESM.zip]

Archive with 36 entries (23 files):
- Fig1/
- Fig1/Fig 1A/
- Fig1/Fig 1A/Fig1A numerical Data.xlsx
- Fig1/Fig 1C/
- Fig1/Fig 1C/Fig1C numerical data.xlsx
- Fig1/Fig 1E/
- Fig1/Fig 1E/Fig1E IB Actin.png
- Fig1/Fig 1E/Fig1E IB Flag.png
- Fig1/Fig 1F/
- Fig1/Fig 1F/Fig 1F IB Actin.png
- Fig1/Fig 1F/Fig 1F IB Flag.png
- Fig1/Fig 1G/
- Fig1/Fig 1G/Fig1G numerical data .xlsx
- Fig1/Fig 1H/
- Fig1/Fig 1H/Fig 1H IB actin.png
- Fig1/Fig 1H/Fig 1H IB STING.png
- Fig1/Fig 1I/
- Fig1/Fig 1I/Fig 1I numerical data.xlsx
- Fig1/Fig 1I/Fig1I Image/
- Fig1/Fig 1I/Fig1I Image/Fig 1I NC.tif
- Fig1/Fig 1I/Fig1I Image/Fig 1I siSTING-1.tif
- Fig1/Fig 1I/Fig1I Image/Fig 1I siSTING-2.tif
- Fig1/Fig 1I/Fig1I Image/Fig 1I siSTING-3.tif
- Fig1/Fig 1J/
- Fig1/Fig 1J/Fig 1J numerical data.xlsx
- Fig1/Fig 1J/Fig1J image/
- Fig1/Fig 1J/Fig1J image/Fig 1J NC.tif
- Fig1/Fig 1J/Fig1J image/Fig 1J siSTING-1.tif
- Fig1/Fig 1J/Fig1J image/Fig 1J siSTING-2.tif
- Fig1/Fig 1J/Fig1J image/Fig 1J siSTING-3.tif
- Fig1/Fig 1K/
- Fig1/Fig 1K/Fig 1K Actin.png
- Fig1/Fig 1K/Fig 1K STING.png
- Fig1/Fig1 L/
- Fig1/Fig1 L/Fig1 L IB Actin.png
- Fig1/Fig1 L/Fig1 L IB Flag.png
