# Supplementary material for: STING inhibits LINE-1 retrotransposition through sorting ORF1p to lysosomes for degradation
Source: EMBO Rep. 2025 Aug 18;26(18):4607–30. doi: 10.1038/s44319-025-00551-0 (PMC12457603; doi:10.1038/s44319-025-00551-0)
Supplement: Supplementary file 3 — Source data Fig. 1 [file 44319_2025_551_MOESM3_ESM.zip › Fig1/Fig 1A/Fig1A numerical Data.xlsx]

## Sheet: Sheet1
	THP1-TPM	THP1STKO-TPM
L1MA1	100	148.07
L1MA2	100	160.02
L1MA3	100	121.54
L1MB3	100	149.47
L1HS	100	92.33
L1PA2	100	92.36
L1PA3	100	93.52
L1PA4	100	100.97
L1PA5	100	100.57
L1PA6	100	100.23
L1PA7	100	111.75
L1PA8	100	162.93
L1PA8A	100	124.57
L1PA10	100	172.38
L1PA11	100	170.99
L1PA12	100	168.96
L1PA13	100	148
L1PA14	100	44.15
L1PA16	100	96.98
L1PA17	100	162.48
L1PB1	100	137.88
L1PB2	100	222.29
L1PB3	100	42.45
L1PB4	100	222.93
L1P3	100	133.62
L1PREC2	100	192.64
