# Supplementary material for: STING inhibits LINE-1 retrotransposition through sorting ORF1p to lysosomes for degradation
Source: EMBO Rep. 2025 Aug 18;26(18):4607–30. doi: 10.1038/s44319-025-00551-0 (PMC12457603; doi:10.1038/s44319-025-00551-0)
Supplement: Supplementary file 3 — Source data Fig. 1 [file 44319_2025_551_MOESM3_ESM.zip › Fig1/Fig 1C/Fig1C numerical data.xlsx]

## Sheet: Sheet1
	THP1			THP1STKO
5'UTR	0.97526	1.00147	1.03421	1.51855	1.60495	1.58063
ORF1	1.00472	1.03236	0.959028	1.27947	1.33654	1.24816
ORF2	1.03421	0.975593	0.988807	1.49149	1.50837	1.42518
