# Supplementary material for: STING inhibits LINE-1 retrotransposition through sorting ORF1p to lysosomes for degradation
Source: EMBO Rep. 2025 Aug 18;26(18):4607–30. doi: 10.1038/s44319-025-00551-0 (PMC12457603; doi:10.1038/s44319-025-00551-0)
Supplement: Supplementary file 3 — Source data Fig. 1 [file 44319_2025_551_MOESM3_ESM.zip › Fig1/Fig 1G/Fig1G numerical data .xlsx]

## Sheet: Sheet1
STING	0ng			20ng			40ng			80ng
cell viability %	105.365	89.0878	105.547	102.518	88.0283	92.2117	94.5601	80.1773	79.949	93.5277	85.4212	86.4096
