# Supplementary material for: STING inhibits LINE-1 retrotransposition through sorting ORF1p to lysosomes for degradation
Source: EMBO Rep. 2025 Aug 18;26(18):4607–30. doi: 10.1038/s44319-025-00551-0 (PMC12457603; doi:10.1038/s44319-025-00551-0)
Supplement: Supplementary file 3 — Source data Fig. 1 [file 44319_2025_551_MOESM3_ESM.zip › Fig1/Fig 1I/Fig 1I numerical data.xlsx]

## Sheet: Sheet1
	NC			siSTING-1			siSTING-2			siSTING-3
G418 resistant foci	35	38	32	50	55	52	67	64	68	56	68	67
