# Supplementary material for: STING inhibits LINE-1 retrotransposition through sorting ORF1p to lysosomes for degradation
Source: EMBO Rep. 2025 Aug 18;26(18):4607–30. doi: 10.1038/s44319-025-00551-0 (PMC12457603; doi:10.1038/s44319-025-00551-0)
Supplement: Supplementary file 4 — Source data Fig. 2 [file 44319_2025_551_MOESM4_ESM.zip]

Archive with 56 entries (39 files):
- Fig2/
- Fig2/Fig 2A/
- Fig2/Fig 2A/Fig 2A IB Actin.png
- Fig2/Fig 2A/Fig 2A IB Flag.png
- Fig2/Fig 2A/Fig 2A IB ORF1p.png
- Fig2/Fig 2B/
- Fig2/Fig 2B/Fig2B IB Actin.png
- Fig2/Fig 2B/Fig2B IB ORF1p.png
- Fig2/Fig 2B/Fig2B IB STING.png
- Fig2/Fig 2C/
- Fig2/Fig 2C/Fig 2C Numerical data.xlsx
- Fig2/Fig 2D/
- Fig2/Fig 2D/Fig 2D Numberical data.xlsx
- Fig2/Fig 2E/
- Fig2/Fig 2E/Fig2E IB Actin.png
- Fig2/Fig 2E/Fig2E IB Flag.png
- Fig2/Fig 2E/Fig2E IB ORF1p.png
- Fig2/Fig 2F/
- Fig2/Fig 2F/Fig2F Numerical Data .xlsx
- Fig2/Fig 2G/
- Fig2/Fig 2G/Fig 2G IB Actin.png
- Fig2/Fig 2G/Fig 2G IB ORF1p.png
- Fig2/Fig 2G/Fig 2G IB STING.png
- Fig2/Fig 2H/
- Fig2/Fig 2H/Fig2H numerical Data.xlsx
- Fig2/Fig 2I/
- Fig2/Fig 2I/Fig2I numerical data.xlsx
- Fig2/Fig 2J/
- Fig2/Fig 2J/Fig2I IB Actin.png
- Fig2/Fig 2J/Fig2I IB ORF1p.png
- Fig2/Fig 2J/Fig2I IB STING.png
- Fig2/Fig 2J/Fig2I IB γH2AX.png
- Fig2/Fig 2J/Fig2J numberical data.xlsx
- Fig2/Fig 2K/
- Fig2/Fig 2K/L1neo mock/
- Fig2/Fig 2K/L1neo mock/DAPI.tif
- Fig2/Fig 2K/L1neo mock/Merge.tif
- Fig2/Fig 2K/L1neo mock/ORF1p.tif
- Fig2/Fig 2K/L1neo mock/γH2AX.tif
- Fig2/Fig 2K/L1neo STKO/
- Fig2/Fig 2K/L1neo STKO/DAPI.tif
- Fig2/Fig 2K/L1neo STKO/Merge.tif
- Fig2/Fig 2K/L1neo STKO/ORF1p.tif
- Fig2/Fig 2K/L1neo STKO/γH2AX.tif
- Fig2/Fig 2K/Vector mock/
- Fig2/Fig 2K/Vector mock/DAPI.tif
- Fig2/Fig 2K/Vector mock/merge.tif
- Fig2/Fig 2K/Vector mock/ORF1p.tif
- Fig2/Fig 2K/Vector mock/γH2AX.tif
- Fig2/Fig 2K/Vector STKO/
- Fig2/Fig 2K/Vector STKO/DAPI.tif
- Fig2/Fig 2K/Vector STKO/Merge.tif
- Fig2/Fig 2K/Vector STKO/ORF1p.tif
- Fig2/Fig 2K/Vector STKO/γH2AX.tif
- Fig2/Fig 2L/
- Fig2/Fig 2L/Fig2K Numerical data.xlsx
