# Supplementary material for: STING inhibits LINE-1 retrotransposition through sorting ORF1p to lysosomes for degradation
Source: EMBO Rep. 2025 Aug 18;26(18):4607–30. doi: 10.1038/s44319-025-00551-0 (PMC12457603; doi:10.1038/s44319-025-00551-0)
Supplement: Supplementary file 4 — Source data Fig. 2 [file 44319_2025_551_MOESM4_ESM.zip › Fig2/Fig 2C/Fig 2C Numerical data.xlsx]

## Sheet: Sheet1
	0ng			20ng			40ng			80ng
5'UTR	1.04488	0.961483	0.995389	1.05946	1.03766	1.00928	0.995389	1.01631	1.03049	1.07425	1.11214	1.15135
ORF1p	1.02337	0.961483	1.01631	1.04488	1.09682	1.04488	1.04488	1.03766	1.02337	1.10445	0.995389	0.954841
ORF2p	1.06437	0.946058	0.993092	1.12506	1.09429	1.01396	1.07923	1.16473	1.1487	1.07177	1.06437	1.1487
