# Supplementary material for: STING inhibits LINE-1 retrotransposition through sorting ORF1p to lysosomes for degradation
Source: EMBO Rep. 2025 Aug 18;26(18):4607–30. doi: 10.1038/s44319-025-00551-0 (PMC12457603; doi:10.1038/s44319-025-00551-0)
Supplement: Supplementary file 4 — Source data Fig. 2 [file 44319_2025_551_MOESM4_ESM.zip › Fig2/Fig 2D/Fig 2D Numberical data.xlsx]

## Sheet: Sheet1
	NC			siSTING
5‘UTR	0.825496	1.08925	1.11214	1.1355	1.04488	1.30435
ORF1p	0.897095	1.05946	1.05215	1.10445	1.07425	1.15936
ORF2p	0.816015	1.06191	1.15402	0.963707	0.880666	1.20303
