# Supplementary material for: STING inhibits LINE-1 retrotransposition through sorting ORF1p to lysosomes for degradation
Source: EMBO Rep. 2025 Aug 18;26(18):4607–30. doi: 10.1038/s44319-025-00551-0 (PMC12457603; doi:10.1038/s44319-025-00551-0)
Supplement: Supplementary file 4 — Source data Fig. 2 [file 44319_2025_551_MOESM4_ESM.zip › Fig2/Fig 2F/Fig2F Numerical Data .xlsx]

## Sheet: Sheet1
	Mock			STING
5‘UTR	0.961483	0.988514	1.05215	0.41851	0.41851	0.445449
ORF1p	0.928731	1.02337	1.05215	0.424352	0.445449	0.436282
ORF2p	0.899171	1.00463	1.10701	0.385998	0.378055	0.362654
