# Supplementary material for: STING inhibits LINE-1 retrotransposition through sorting ORF1p to lysosomes for degradation
Source: EMBO Rep. 2025 Aug 18;26(18):4607–30. doi: 10.1038/s44319-025-00551-0 (PMC12457603; doi:10.1038/s44319-025-00551-0)
Supplement: Supplementary file 4 — Source data Fig. 2 [file 44319_2025_551_MOESM4_ESM.zip › Fig2/Fig 2H/Fig2H numerical Data.xlsx]

## Sheet: Sheet1
	mock			STING KO
5‘UTR	1.02574	0.983957	0.990801	1.38191	1.36289	1.27162
ORF1p	1.02337	0.988514	0.988514	1.05946	1.11987	1.12766
ORF2p	1.08172	0.96817	0.954841	1.37872	1.43727	1.32256
