# Supplementary material for: STING inhibits LINE-1 retrotransposition through sorting ORF1p to lysosomes for degradation
Source: EMBO Rep. 2025 Aug 18;26(18):4607–30. doi: 10.1038/s44319-025-00551-0 (PMC12457603; doi:10.1038/s44319-025-00551-0)
Supplement: Supplementary file 4 — Source data Fig. 2 [file 44319_2025_551_MOESM4_ESM.zip › Fig2/Fig 2I/Fig2I numerical data.xlsx]

## Sheet: Sheet1
STING ng	0	20	40	80
	95.27	134.93	110.27	123.03
	108.99	116.51	108.47	121.84
	95.66	107.81	132.3	131.93
