# Supplementary material for: STING inhibits LINE-1 retrotransposition through sorting ORF1p to lysosomes for degradation
Source: EMBO Rep. 2025 Aug 18;26(18):4607–30. doi: 10.1038/s44319-025-00551-0 (PMC12457603; doi:10.1038/s44319-025-00551-0)
Supplement: Supplementary file 4 — Source data Fig. 2 [file 44319_2025_551_MOESM4_ESM.zip › Fig2/Fig 2J/Fig2J numberical data.xlsx]

## Sheet: Sheet1
Mock	STINGKO	Mock+L1	STINGKO+L1
1.16191	2.11084	1.75662	3.19251
0.970764	1.56905	1.85538	2.75796
0.867323	1.61831	2.04901	3.39222
