# Supplementary material for: STING inhibits LINE-1 retrotransposition through sorting ORF1p to lysosomes for degradation
Source: EMBO Rep. 2025 Aug 18;26(18):4607–30. doi: 10.1038/s44319-025-00551-0 (PMC12457603; doi:10.1038/s44319-025-00551-0)
Supplement: Supplementary file 4 — Source data Fig. 2 [file 44319_2025_551_MOESM4_ESM.zip › Fig2/Fig 2L/Fig2K Numerical data.xlsx]

## Sheet: Sheet1
	γH2AX foci number in nuclear
mock	2	3	3	2	3	4	1	5	2	1	3	2	1	3	2	3	2	3	1	2	3	5	1	3	2	3	5	1	2	1	1	2	2	3	2	3	3	2	2	3	2	4	5	2	1	2	2	3	2
STINGKO	4	5	5	6	5	5	4	6	2	6	7	5	4	4	3	3	3	5	5	5	4	4	4	6	5	6	6	6	4	4	4	5	4	5	4	3	4	2	1	5	6	4	2	3	5	6	4	3	4
mock+L1	8	9	8	9	7	5	9	10	11	8	9	10	8	8	8	9	9	9	7	7	7	7	8	8	8	6	10	8	8	8	9	9	9	7	7	8	9	10	11	12	10	10	8	7	8	9	8	5	6
STINGKO+L1	15	12	10	15	15	15	12	12	12	13	13	13	14	13	12	15	16	14	14	15	16	16	15	12	15	17	16	12	15	14	16	16	15	15	16	15	16	17	15	15	16	15	17	15	14	14	14	15	13
[truncated: 1 more columns]
