# Supplementary material for: STING inhibits LINE-1 retrotransposition through sorting ORF1p to lysosomes for degradation
Source: EMBO Rep. 2025 Aug 18;26(18):4607–30. doi: 10.1038/s44319-025-00551-0 (PMC12457603; doi:10.1038/s44319-025-00551-0)
Supplement: Supplementary file 5 — Source data Fig. 3 [file 44319_2025_551_MOESM5_ESM.zip]

Archive with 68 entries (53 files):
- Fig3/
- Fig3/Fig3A/
- Fig3/Fig3A/Fig3A image/
- Fig3/Fig3A/Fig3A image/cGASKO 40ng.tif
- Fig3/Fig3A/Fig3A image/cGASKO 80ng.tif
- Fig3/Fig3A/Fig3A image/cGASKO Vector.tif
- Fig3/Fig3A/Fig3A image/V2 40ng.tif
- Fig3/Fig3A/Fig3A image/V2 80ng.tif
- Fig3/Fig3A/Fig3A image/V2 Vector.tif
- Fig3/Fig3A/Fig3A numerical data.xlsx
- Fig3/Fig3B/
- Fig3/Fig3B/Fig 3B L1neo IB Actin.png
- Fig3/Fig3B/Fig 3B L1neo IB cGAS.png
- Fig3/Fig3B/Fig 3B L1neo IB Flag.png
- Fig3/Fig3B/Fig 3B L1neo IB ORF1p.png
- Fig3/Fig3B/Fig 3B Vector IB Actin.png
- Fig3/Fig3B/Fig 3B Vector IB cGAS.png
- Fig3/Fig3B/Fig 3B Vector IB Flag.png
- Fig3/Fig3B/Fig 3B Vector IB ORF1p.png
- Fig3/Fig3D/
- Fig3/Fig3D/Fig3D IB Actin.png
- Fig3/Fig3D/Fig3D IB Flag.png
- Fig3/Fig3D/Fig3D IB IRF3.png
- Fig3/Fig3D/Fig3D IB pIRF3.png
- Fig3/Fig3E/
- Fig3/Fig3E/Fig3E image/
- Fig3/Fig3E/Fig3E image/1-340.tif
- Fig3/Fig3E/Fig3E image/mock.tif
- Fig3/Fig3E/Fig3E image/STING.tif
- Fig3/Fig3E/Fig3E numerical Data.xlsx
- Fig3/Fig3F/
- Fig3/Fig3F/Fig3F IB Actin.png
- Fig3/Fig3F/Fig3F IB Flag.png
- Fig3/Fig3F/Fig3F IB ORF1p.png
- Fig3/Fig3G/
- Fig3/Fig3G/Fig3G IB Actin.png
- Fig3/Fig3G/Fig3G IB Flag.png
- Fig3/Fig3G/Fig3G IB IRF3.png
- Fig3/Fig3G/Fig3G IB pIRF3.png
- Fig3/Fig3H/
- Fig3/Fig3H/Fig3H image/
- Fig3/Fig3H/Fig3H image/S358A.tif
- Fig3/Fig3H/Fig3H image/S366A.tif
- Fig3/Fig3H/Fig3H image/STING.tif
- Fig3/Fig3H/Fig3H image/Vector.tif
- Fig3/Fig3H/Fig3H numerical Data.xlsx
- Fig3/Fig3I/
- Fig3/Fig3I/Fig3I IB actin.png
- Fig3/Fig3I/Fig3I IB ORF1p.png
- Fig3/Fig3I/Fig3I IBFlag.png
- Fig3/Fig3J/
- Fig3/Fig3J/Fig3J IB Actin.png
- Fig3/Fig3J/Fig3J IB Flag.png
- Fig3/Fig3J/Fig3J IB IRF3.png
- Fig3/Fig3J/Fig3J IB pIRF3.png
- Fig3/Fig3J/Fig3J IB TBK1.png
- Fig3/Fig3K/
- Fig3/Fig3K/Fig3K image/
- Fig3/Fig3K/Fig3K image/NC STING 0ng.tif
- Fig3/Fig3K/Fig3K image/NC STING 40ng.tif
- Fig3/Fig3K/Fig3K image/NC STING 800ng.tif
- Fig3/Fig3K/Fig3K image/siTBK1-1 STING 0ng.tif
- Fig3/Fig3K/Fig3K image/siTBK1-1 STING 40ng.tif
- Fig3/Fig3K/Fig3K image/siTBK1-1 STING 80ng.tif
- Fig3/Fig3K/Fig3K image/siTBK1-2 STING 0ng.tif
- Fig3/Fig3K/Fig3K image/siTBK1-2 STING 40ng.tif
- Fig3/Fig3K/Fig3K image/siTBK1-2 STING 80ng.tif
- Fig3/Fig3K/Fig3K numerical Data.xlsx
