# Supplementary material for: STING inhibits LINE-1 retrotransposition through sorting ORF1p to lysosomes for degradation
Source: EMBO Rep. 2025 Aug 18;26(18):4607–30. doi: 10.1038/s44319-025-00551-0 (PMC12457603; doi:10.1038/s44319-025-00551-0)
Supplement: Supplementary file 5 — Source data Fig. 3 [file 44319_2025_551_MOESM5_ESM.zip › Fig3/Fig3E/Fig3E numerical Data.xlsx]

## Sheet: Sheet1
	vector			STING			1-340
G418 resistantfoci number	98	95	93	25	26	28	28	31	22
