# Supplementary material for: STING inhibits LINE-1 retrotransposition through sorting ORF1p to lysosomes for degradation
Source: EMBO Rep. 2025 Aug 18;26(18):4607–30. doi: 10.1038/s44319-025-00551-0 (PMC12457603; doi:10.1038/s44319-025-00551-0)
Supplement: Supplementary file 5 — Source data Fig. 3 [file 44319_2025_551_MOESM5_ESM.zip › Fig3/Fig3H/Fig3H numerical Data.xlsx]

## Sheet: Sheet1
	vector			STING			S358A			S366A
G418 resistant foci number	80	82	83	20	21	15	18	18	21	21	22	19
