# Supplementary material for: STING inhibits LINE-1 retrotransposition through sorting ORF1p to lysosomes for degradation
Source: EMBO Rep. 2025 Aug 18;26(18):4607–30. doi: 10.1038/s44319-025-00551-0 (PMC12457603; doi:10.1038/s44319-025-00551-0)
Supplement: Supplementary file 5 — Source data Fig. 3 [file 44319_2025_551_MOESM5_ESM.zip › Fig3/Fig3K/Fig3K numerical Data.xlsx]

## Sheet: Sheet1
STING	0ng			40ng			80ng
NC	100	105	96	50	42	45	20	18	23
siTBK1-1	98	95	96	43	42	36	20	15	18
siTBK1-2	105	102	95	42	41	35	16	15	21
