# Supplementary material for: STING inhibits LINE-1 retrotransposition through sorting ORF1p to lysosomes for degradation
Source: EMBO Rep. 2025 Aug 18;26(18):4607–30. doi: 10.1038/s44319-025-00551-0 (PMC12457603; doi:10.1038/s44319-025-00551-0)
Supplement: Supplementary file 6 — Source data Fig. 4 [file 44319_2025_551_MOESM6_ESM.zip]

Archive with 100 entries (81 files):
- Fig4/
- Fig4/Fig4B/
- Fig4/Fig4B/Fig4B IB Actin.png
- Fig4/Fig4B/Fig4B IB Flag.png
- Fig4/Fig4B/Fig4B IB IRF3.png
- Fig4/Fig4B/Fig4B IB pIRF3.png
- Fig4/Fig4C/
- Fig4/Fig4C/Fig4C Image/
- Fig4/Fig4C/Fig4C Image/Fig4C IB Actin.png
- Fig4/Fig4C/Fig4C Image/Fig4C IB Flag.png
- Fig4/Fig4C/Fig4C Image/Fig4C IB ORF1p.png
- Fig4/Fig4C/Fig4C numerical data.xlsx
- Fig4/Fig4D/
- Fig4/Fig4D/Fig4D IB Actin.png
- Fig4/Fig4D/Fig4D IB Flag.png
- Fig4/Fig4D/Fig4D IB γH2AX.png
- Fig4/Fig4E/
- Fig4/Fig4E/Fig4E ER/
- Fig4/Fig4E/Fig4E ER/Fig4E ER numberical data.xlsx
- Fig4/Fig4E/Fig4E ER/STING-EGFP/
- Fig4/Fig4E/Fig4E ER/STING-EGFP/1X merge.png
- Fig4/Fig4E/Fig4E ER/STING-EGFP/3X DAPI.png
- Fig4/Fig4E/Fig4E ER/STING-EGFP/3X ER.png
- Fig4/Fig4E/Fig4E ER/STING-EGFP/3X merge.png
- Fig4/Fig4E/Fig4E ER/STING-EGFP/3X ORF1p.png
- Fig4/Fig4E/Fig4E ER/STING-EGFP/3X STING.png
- Fig4/Fig4E/Fig4E ER/STING-EGFP/6X merge.png
- Fig4/Fig4E/Fig4E ER/STING-EGFP+L1/
- Fig4/Fig4E/Fig4E ER/STING-EGFP+L1/1X merge.png
- Fig4/Fig4E/Fig4E ER/STING-EGFP+L1/3X DAPI.png
- Fig4/Fig4E/Fig4E ER/STING-EGFP+L1/3X ER.png
- Fig4/Fig4E/Fig4E ER/STING-EGFP+L1/3X merge.png
- Fig4/Fig4E/Fig4E ER/STING-EGFP+L1/3X ORF1p.png
- Fig4/Fig4E/Fig4E ER/STING-EGFP+L1/3X STING.png
- Fig4/Fig4E/Fig4E ER/STING-EGFP+L1/6X merge.png
- Fig4/Fig4E/Fig4E ER/STING-EGFP+L1+BFA/
- Fig4/Fig4E/Fig4E ER/STING-EGFP+L1+BFA/1X merge.png
- Fig4/Fig4E/Fig4E ER/STING-EGFP+L1+BFA/3X DAPI.png
- Fig4/Fig4E/Fig4E ER/STING-EGFP+L1+BFA/3X ER.png
- Fig4/Fig4E/Fig4E ER/STING-EGFP+L1+BFA/3X merge.png
- Fig4/Fig4E/Fig4E ER/STING-EGFP+L1+BFA/3X ORF1p.png
- Fig4/Fig4E/Fig4E ER/STING-EGFP+L1+BFA/3X STING.png
- Fig4/Fig4E/Fig4E ER/STING-EGFP+L1+BFA/6X merge.png
- Fig4/Fig4E/Fig4E ERGIC/
- Fig4/Fig4E/Fig4E ERGIC/Fig4E ERGIC.xlsx
- Fig4/Fig4E/Fig4E ERGIC/STING-EGFP/
- Fig4/Fig4E/Fig4E ERGIC/STING-EGFP/1X merge.png
- Fig4/Fig4E/Fig4E ERGIC/STING-EGFP/3X DAPI.png
- Fig4/Fig4E/Fig4E ERGIC/STING-EGFP/3X ERGIC.png
- Fig4/Fig4E/Fig4E ERGIC/STING-EGFP/3X merge.png
- Fig4/Fig4E/Fig4E ERGIC/STING-EGFP/3X ORF1p.png
- Fig4/Fig4E/Fig4E ERGIC/STING-EGFP/3X STING.png
- Fig4/Fig4E/Fig4E ERGIC/STING-EGFP/6X merge.png
- Fig4/Fig4E/Fig4E ERGIC/STING-EGFP+L1/
- Fig4/Fig4E/Fig4E ERGIC/STING-EGFP+L1/1X merge.png
- Fig4/Fig4E/Fig4E ERGIC/STING-EGFP+L1/3X DAPI.png
- Fig4/Fig4E/Fig4E ERGIC/STING-EGFP+L1/3X ERGIC.png
- Fig4/Fig4E/Fig4E ERGIC/STING-EGFP+L1/3X merge.png
- Fig4/Fig4E/Fig4E ERGIC/STING-EGFP+L1/3X ORF1p.png
- Fig4/Fig4E/Fig4E ERGIC/STING-EGFP+L1/3X STING.png
- Fig4/Fig4E/Fig4E ERGIC/STING-EGFP+L1/6X merge.png
- Fig4/Fig4E/Fig4E ERGIC/STING-EGFP+L1+BFA/
- Fig4/Fig4E/Fig4E ERGIC/STING-EGFP+L1+BFA/1X merge.png
- Fig4/Fig4E/Fig4E ERGIC/STING-EGFP+L1+BFA/3X DAPI.png
- Fig4/Fig4E/Fig4E ERGIC/STING-EGFP+L1+BFA/3X ERGIC.png
- Fig4/Fig4E/Fig4E ERGIC/STING-EGFP+L1+BFA/3X merge.png
- Fig4/Fig4E/Fig4E ERGIC/STING-EGFP+L1+BFA/3X ORF1p.png
- Fig4/Fig4E/Fig4E ERGIC/STING-EGFP+L1+BFA/3X STING.png
- Fig4/Fig4E/Fig4E ERGIC/STING-EGFP+L1+BFA/6X merge.png
- Fig4/Fig4E/Fig4E Golgi/
- Fig4/Fig4E/Fig4E Golgi/Fig4E Golgi.xlsx
- Fig4/Fig4E/Fig4E Golgi/STING-EGFP/
- Fig4/Fig4E/Fig4E Golgi/STING-EGFP/1X merge.png
- Fig4/Fig4E/Fig4E Golgi/STING-EGFP/3X DAPI.png
- Fig4/Fig4E/Fig4E Golgi/STING-EGFP/3X Golgi.png
- Fig4/Fig4E/Fig4E Golgi/STING-EGFP/3X Merge.png
- Fig4/Fig4E/Fig4E Golgi/STING-EGFP/3X ORF1p.png
- Fig4/Fig4E/Fig4E Golgi/STING-EGFP/3X STING.png
- Fig4/Fig4E/Fig4E Golgi/STING-EGFP/6X merge.png
- Fig4/Fig4E/Fig4E Golgi/STING-EGFP+L1/
- Fig4/Fig4E/Fig4E Golgi/STING-EGFP+L1/1X merge.png
- Fig4/Fig4E/Fig4E Golgi/STING-EGFP+L1/3X DAPI.png
- Fig4/Fig4E/Fig4E Golgi/STING-EGFP+L1/3X Golgi.png
- Fig4/Fig4E/Fig4E Golgi/STING-EGFP+L1/3X merge.png
- Fig4/Fig4E/Fig4E Golgi/STING-EGFP+L1/3X ORF1p.png
- Fig4/Fig4E/Fig4E Golgi/STING-EGFP+L1/3X STING.png
- Fig4/Fig4E/Fig4E Golgi/STING-EGFP+L1/6X merge.png
- Fig4/Fig4E/Fig4E Golgi/STING-EGFP+L1+BFA/
- Fig4/Fig4E/Fig4E Golgi/STING-EGFP+L1+BFA/1X merge.png
- Fig4/Fig4E/Fig4E Golgi/STING-EGFP+L1+BFA/3X DAPI.png
- Fig4/Fig4E/Fig4E Golgi/STING-EGFP+L1+BFA/3X Golgi.png
- Fig4/Fig4E/Fig4E Golgi/STING-EGFP+L1+BFA/3X merge.png
- Fig4/Fig4E/Fig4E Golgi/STING-EGFP+L1+BFA/3X ORF1p.png
- Fig4/Fig4E/Fig4E Golgi/STING-EGFP+L1+BFA/3X STING.png
- Fig4/Fig4E/Fig4E Golgi/STING-EGFP+L1+BFA/6X merge.png
- Fig4/Fig4F/
- Fig4/Fig4F/Fig4F IB Actin.png
- Fig4/Fig4F/Fig4F IB Flag.png
- Fig4/Fig4F/Fig4F IB ORF1p.png
- Fig4/Fig4F/Fig4F numerical data.xlsx
