# Supplementary material for: STING inhibits LINE-1 retrotransposition through sorting ORF1p to lysosomes for degradation
Source: EMBO Rep. 2025 Aug 18;26(18):4607–30. doi: 10.1038/s44319-025-00551-0 (PMC12457603; doi:10.1038/s44319-025-00551-0)
Supplement: Supplementary file 6 — Source data Fig. 4 [file 44319_2025_551_MOESM6_ESM.zip › Fig4/Fig4C/Fig4C numerical data.xlsx]

## Sheet: Sheet1
	vector			STING			del153-173			RIR/AIA			238/240AA			S358A			S366A
G418 resistant foci number	100	102	95	15	10	12	103	105	96	95	96	106	89	95	108	21	15	16	15	12	16
