# Supplementary material for: STING inhibits LINE-1 retrotransposition through sorting ORF1p to lysosomes for degradation
Source: EMBO Rep. 2025 Aug 18;26(18):4607–30. doi: 10.1038/s44319-025-00551-0 (PMC12457603; doi:10.1038/s44319-025-00551-0)
Supplement: Supplementary file 6 — Source data Fig. 4 [file 44319_2025_551_MOESM6_ESM.zip › Fig4/Fig4E/Fig4E ERGIC/Fig4E ERGIC.xlsx]

## Sheet: Sheet1
STING+L1	STING+L1+BFA
0.177	0.276
0.234	0.188
0.321	0.236
0.142	0.181
0.198	0.231
0.235	0.192
0.219	0.222
0.184	0.245
0.195	0.332
0.218	0.312
0.193	0.214
0.253	0.195
0.243	0.177
0.32	0.245
0.301	0.165
0.238	0.185
0.198	0.242
0.241	0.268
0.197	0.192
0.232	0.191
0.331	0.244
0.172	0.231
0.298	0.318
0.234	0.342
0.249	0.254
0.218	0.287
0.196	0.187
0.243	0.157
0.263	0.156
0.312	0.158
0.311	0.216
0.277	0.233
0.242	0.179
0.221	0.249
0.172	0.184
0.298	0.222
0.236	0.218
0.172	0.174
0.198	0.321
0.215	0.221
0.229	0.195
0.32	0.185
0.201	0.184
0.338	0.235
0.298	0.226
0.198	0.246
0.241	0.224
0.193	0.239
0.222	0.195
0.231	0.312
