# Supplementary material for: STING inhibits LINE-1 retrotransposition through sorting ORF1p to lysosomes for degradation
Source: EMBO Rep. 2025 Aug 18;26(18):4607–30. doi: 10.1038/s44319-025-00551-0 (PMC12457603; doi:10.1038/s44319-025-00551-0)
Supplement: Supplementary file 7 — Source data Fig. 5 [file 44319_2025_551_MOESM7_ESM.zip]

Archive with 106 entries (83 files):
- Fig5/
- Fig5/Fig5A/
- Fig5/Fig5A/Fig5A endoL1/
- Fig5/Fig5A/Fig5A endoL1/Fig5A Actin antibody.png
- Fig5/Fig5A/Fig5A endoL1/Fig5A Flag antibody.png
- Fig5/Fig5A/Fig5A endoL1/Fig5A ORF1p antibody.png
- Fig5/Fig5A/Fig5A L1 neo/
- Fig5/Fig5A/Fig5A L1 neo/Fig5A IB Actin.tif
- Fig5/Fig5A/Fig5A L1 neo/Fig5A IB Flag.tif
- Fig5/Fig5A/Fig5A L1 neo/Fig5A IB ORF1p.tif
- Fig5/Fig5B/
- Fig5/Fig5B/Fig 5B IB Actin.tif
- Fig5/Fig5B/Fig 5B IB Flag.tif
- Fig5/Fig5B/Fig 5B IB ORF1p.tif
- Fig5/Fig5C/
- Fig5/Fig5C/Fig5C Input IB Actin.png
- Fig5/Fig5C/Fig5C Input IB Flag.png
- Fig5/Fig5C/Fig5C Input IB ORF1p.png
- Fig5/Fig5C/Fig5C IP IB Flag.png
- Fig5/Fig5C/Fig5C IP IB ORF1p.png
- Fig5/Fig5D/
- Fig5/Fig5D/Fig5D IB Actin.png
- Fig5/Fig5D/Fig5D IB Flag.png
- Fig5/Fig5D/Fig5D IB ORF1p.png
- Fig5/Fig5E/
- Fig5/Fig5E/Fig5E IB Actin.png
- Fig5/Fig5E/Fig5E IB Flag.png
- Fig5/Fig5E/Fig5E IB ORF1p.png
- Fig5/Fig5F/
- Fig5/Fig5F/STING/
- Fig5/Fig5F/STING/STING DAPI.tif
- Fig5/Fig5F/STING/STING Merge.tif
- Fig5/Fig5F/STING/STING ORF1p.tif
- Fig5/Fig5F/STING/STING STING.tif
- Fig5/Fig5F/STING+L1/
- Fig5/Fig5F/STING+L1/STING+L1 DAPI.tif
- Fig5/Fig5F/STING+L1/STING+L1 Merge.tif
- Fig5/Fig5F/STING+L1/STING+L1 ORF1p.tif
- Fig5/Fig5F/STING+L1/STING+L1 STING.tif
- Fig5/Fig5G/
- Fig5/Fig5G/Fig5G IB Actin.jpg
- Fig5/Fig5G/Fig5G IB Flag.jpg
- Fig5/Fig5G/Fig5G IB ORF1p.jpg
- Fig5/Fig5G/Fig5G numerical data.xlsx
- Fig5/Fig5H/
- Fig5/Fig5H/Fig5H Actin.jpg
- Fig5/Fig5H/Fig5H Flag.jpg
- Fig5/Fig5H/Fig5H numerical data.xlsx
- Fig5/Fig5H/Fig5H ORF1p.jpg
- Fig5/Fig5I/
- Fig5/Fig5I/Fig5I image/
- Fig5/Fig5I/Fig5I image/333 334AA.tif
- Fig5/Fig5I/Fig5I image/STING.tif
- Fig5/Fig5I/Fig5I image/Vector.tif
- Fig5/Fig5I/Fig5I numerical data.xlsx
- Fig5/Fig5J/
- Fig5/Fig5J/Fig5J IB Actin.tif
- Fig5/Fig5J/Fig5J IB Flag.tif
- Fig5/Fig5J/Fig5J IB ORF1p.tif
- Fig5/Fig5K/
- Fig5/Fig5K/ST-Flag BafA1/
- Fig5/Fig5K/ST-Flag BafA1/ST-Flag BafA1 DAPI.tif
- Fig5/Fig5K/ST-Flag BafA1/ST-Flag BafA1 LC3.tif
- Fig5/Fig5K/ST-Flag BafA1/ST-Flag BafA1 Merge.tif
- Fig5/Fig5K/ST-Flag BafA1/ST-Flag BafA1 ORF1p.tif
- Fig5/Fig5K/ST-Flag BafA1/ST-Flag BafA1 STING.tif
- Fig5/Fig5K/ST-Flag BafA1/ST-Flag BafA1 Zoom .tif
- Fig5/Fig5K/ST-Flag BafA1/ST-Flag BafA1 Zoom area.tif
- Fig5/Fig5K/ST-Flag+L1/
- Fig5/Fig5K/ST-Flag+L1/ST-Flag+L1 DAPI.tif
- Fig5/Fig5K/ST-Flag+L1/ST-Flag+L1 LC3.tif
- Fig5/Fig5K/ST-Flag+L1/ST-Flag+L1 Merge.tif
- Fig5/Fig5K/ST-Flag+L1/ST-Flag+L1 ORF1p.tif
- Fig5/Fig5K/ST-Flag+L1/ST-Flag+L1 STING.tif
- Fig5/Fig5K/ST-Flag+L1/ST-Flag+L1 Zoom area.tif
- Fig5/Fig5K/ST-Flag+L1/ST-Flag+L1 Zoom.tif
- Fig5/Fig5K/ST-Flag+L1 BafA1/
- Fig5/Fig5K/ST-Flag+L1 BafA1/ST-Flag+L1 BafA1 DAPI.tif
- Fig5/Fig5K/ST-Flag+L1 BafA1/ST-Flag+L1 BafA1 LC3.tif
- Fig5/Fig5K/ST-Flag+L1 BafA1/ST-Flag+L1 BafA1 Merge Zoom area.tif
- Fig5/Fig5K/ST-Flag+L1 BafA1/ST-Flag+L1 BafA1 Merge Zoom.tif
- Fig5/Fig5K/ST-Flag+L1 BafA1/ST-Flag+L1 BafA1 Merge.tif
- Fig5/Fig5K/ST-Flag+L1 BafA1/ST-Flag+L1 BafA1 ORF1p.tif
- Fig5/Fig5K/ST-Flag+L1 BafA1/ST-Flag+L1 BafA1 STING.tif
- Fig5/Fig5K/STING-Flag/
- Fig5/Fig5K/STING-Flag/STING-Flag DAPI.tif
- Fig5/Fig5K/STING-Flag/STING-Flag LC3.tif
- Fig5/Fig5K/STING-Flag/STING-Flag Merge.tif
- Fig5/Fig5K/STING-Flag/STING-Flag ORF1p.tif
- Fig5/Fig5K/STING-Flag/STING-Flag STING.tif
- Fig5/Fig5K/STING-Flag/STING-Flag Zoom area.tif
- Fig5/Fig5K/STING-Flag/STING-Flag Zoom.tif
- Fig5/Fig5L/
- Fig5/Fig5L/ATG5KO1 STING.png
- Fig5/Fig5L/ATG5KO1 vector.png
- Fig5/Fig5L/ATG5KO2 STING.png
- Fig5/Fig5L/ATG5KO2 vector.png
- Fig5/Fig5L/control STING.png
- Fig5/Fig5L/control vector.png
- Fig5/Fig5L/Fig5L numerical data.xlsx
- Fig5/Fig5M/
- Fig5/Fig5M/Fig5M IB Actin.png
- Fig5/Fig5M/Fig5M IB ATG5.png
- Fig5/Fig5M/Fig5M IB Flag.png
- Fig5/Fig5M/Fig5M IB ORF1p.png
- Fig5/Fig5M/Fig5M numerical data.xlsx
