# Supplementary material for: STING inhibits LINE-1 retrotransposition through sorting ORF1p to lysosomes for degradation
Source: EMBO Rep. 2025 Aug 18;26(18):4607–30. doi: 10.1038/s44319-025-00551-0 (PMC12457603; doi:10.1038/s44319-025-00551-0)
Supplement: Supplementary file 7 — Source data Fig. 5 [file 44319_2025_551_MOESM7_ESM.zip › Fig5/Fig5G/Fig5G numerical data.xlsx]

## Sheet: Sheet1
	Vector			STING
DMSO	0.976544	1.02183	1.00163	0.57399	0.527155	0.4226
CQ	0.891661	0.987172	0.97093	0.820135	0.795032	0.886668
BafA1	0.970928	0.928291	0.895093	0.662249	0.819648	0.814597
