# Supplementary material for: STING inhibits LINE-1 retrotransposition through sorting ORF1p to lysosomes for degradation
Source: EMBO Rep. 2025 Aug 18;26(18):4607–30. doi: 10.1038/s44319-025-00551-0 (PMC12457603; doi:10.1038/s44319-025-00551-0)
Supplement: Supplementary file 7 — Source data Fig. 5 [file 44319_2025_551_MOESM7_ESM.zip › Fig5/Fig5H/Fig5H numerical data.xlsx]

## Sheet: Sheet1
	Vector			STING
DMSO	1.02505	1.01028	0.964666	0.350579	0.305936	0.28696
MG132	1.0982	0.975118	1.05714	0.3848	0.325755	0.303833
