# Supplementary material for: STING inhibits LINE-1 retrotransposition through sorting ORF1p to lysosomes for degradation
Source: EMBO Rep. 2025 Aug 18;26(18):4607–30. doi: 10.1038/s44319-025-00551-0 (PMC12457603; doi:10.1038/s44319-025-00551-0)
Supplement: Supplementary file 7 — Source data Fig. 5 [file 44319_2025_551_MOESM7_ESM.zip › Fig5/Fig5I/Fig5I numerical data.xlsx]

## Sheet: Sheet1
	vector			STING			333/334AA
G418 resistant foci	100	105	96	20	18	23	20	18	25
