# Supplementary material for: STING inhibits LINE-1 retrotransposition through sorting ORF1p to lysosomes for degradation
Source: EMBO Rep. 2025 Aug 18;26(18):4607–30. doi: 10.1038/s44319-025-00551-0 (PMC12457603; doi:10.1038/s44319-025-00551-0)
Supplement: Supplementary file 7 — Source data Fig. 5 [file 44319_2025_551_MOESM7_ESM.zip › Fig5/Fig5L/Fig5L numerical data.xlsx]

## Sheet: Sheet1
	Vector			ST-Flag
control	80	85	78	15	12	18
KOATG5-1	120	130	123	25	30	28
KOATG5-2	150	152	146	30	32	28
