# Supplementary material for: STING inhibits LINE-1 retrotransposition through sorting ORF1p to lysosomes for degradation
Source: EMBO Rep. 2025 Aug 18;26(18):4607–30. doi: 10.1038/s44319-025-00551-0 (PMC12457603; doi:10.1038/s44319-025-00551-0)
Supplement: Supplementary file 7 — Source data Fig. 5 [file 44319_2025_551_MOESM7_ESM.zip › Fig5/Fig5M/Fig5M numerical data.xlsx]

## Sheet: Sheet1
	Vector			ST-Flag
control	1.0105	0.931131	1.05836	0.284198	0.233065	0.275593
KOATG5-1	1.67601	1.70659	1.309	0.780753	0.7288	0.688908
KOATG5-2	1.36567	1.51018	1.55076	0.772386	0.735761	0.707603
