# Supplementary material for: STING inhibits LINE-1 retrotransposition through sorting ORF1p to lysosomes for degradation
Source: EMBO Rep. 2025 Aug 18;26(18):4607–30. doi: 10.1038/s44319-025-00551-0 (PMC12457603; doi:10.1038/s44319-025-00551-0)
Supplement: Supplementary file 8 — Source data Fig. 6 [file 44319_2025_551_MOESM8_ESM.zip]

Archive with 84 entries (69 files):
- Fig6/
- Fig6/Fig6A/
- Fig6/Fig6A/Fig6A image/
- Fig6/Fig6A/Fig6A image/E282A D283A.tif
- Fig6/Fig6A/Fig6A image/E296A D297A.tif
- Fig6/Fig6A/Fig6A image/L333A R334A.tif
- Fig6/Fig6A/Fig6A image/STING.tif
- Fig6/Fig6A/Fig6A image/vector.tif
- Fig6/Fig6A/Fig6A numerical data.xlsx
- Fig6/Fig6B/
- Fig6/Fig6B/Fig6B Actin.jpg
- Fig6/Fig6B/Fig6B Flag.jpg
- Fig6/Fig6B/Fig6B ORF1p.jpg
- Fig6/Fig6C/
- Fig6/Fig6C/Fig6C Actin.jpg
- Fig6/Fig6C/Fig6C Flag.jpg
- Fig6/Fig6C/Fig6C γH2AX.jpg
- Fig6/Fig6D/
- Fig6/Fig6D/Fig6D numberical data.xlsx
- Fig6/Fig6D/STING-EGFP/
- Fig6/Fig6D/STING-EGFP/1X merge.png
- Fig6/Fig6D/STING-EGFP/3X DAPI.png
- Fig6/Fig6D/STING-EGFP/3X ORF1p.png
- Fig6/Fig6D/STING-EGFP/3X Rab7.png
- Fig6/Fig6D/STING-EGFP/3X STING.png
- Fig6/Fig6D/STING-EGFP/6X merge.png
- Fig6/Fig6D/STING-EGFP+BafA1/
- Fig6/Fig6D/STING-EGFP+BafA1/1X merge.png
- Fig6/Fig6D/STING-EGFP+BafA1/3X DAPI.png
- Fig6/Fig6D/STING-EGFP+BafA1/3X merge.png
- Fig6/Fig6D/STING-EGFP+BafA1/3X ORF1p.png
- Fig6/Fig6D/STING-EGFP+BafA1/3X Rab7.png
- Fig6/Fig6D/STING-EGFP+BafA1/3X STING.png
- Fig6/Fig6D/STING-EGFP+BafA1/6X merge.png
- Fig6/Fig6D/STING-EGFP+L1/
- Fig6/Fig6D/STING-EGFP+L1/1X merge.png
- Fig6/Fig6D/STING-EGFP+L1/3X DAPI.png
- Fig6/Fig6D/STING-EGFP+L1/3X merge.png
- Fig6/Fig6D/STING-EGFP+L1/3X ORF1p.png
- Fig6/Fig6D/STING-EGFP+L1/3X Rab7.png
- Fig6/Fig6D/STING-EGFP+L1/3X STING.png
- Fig6/Fig6D/STING-EGFP+L1/6X merge.png
- Fig6/Fig6D/STING-EGFP+L1+BafA1/
- Fig6/Fig6D/STING-EGFP+L1+BafA1/1X merge.png
- Fig6/Fig6D/STING-EGFP+L1+BafA1/3X DAPI.png
- Fig6/Fig6D/STING-EGFP+L1+BafA1/3X merge.png
- Fig6/Fig6D/STING-EGFP+L1+BafA1/3X ORF1p.png
- Fig6/Fig6D/STING-EGFP+L1+BafA1/3X Rab7.png
- Fig6/Fig6D/STING-EGFP+L1+BafA1/3X STING.png
- Fig6/Fig6D/STING-EGFP+L1+BafA1/6X merge.png
- Fig6/Fig6E/
- Fig6/Fig6E/Fig 6E numberical data.xlsx
- Fig6/Fig6E/STING-EGFP/
- Fig6/Fig6E/STING-EGFP/1X merge.png
- Fig6/Fig6E/STING-EGFP/3X DAPI.png
- Fig6/Fig6E/STING-EGFP/3X LAMP1.png
- Fig6/Fig6E/STING-EGFP/3X merge.png
- Fig6/Fig6E/STING-EGFP/3X ORF1p.png
- Fig6/Fig6E/STING-EGFP/3X STING.png
- Fig6/Fig6E/STING-EGFP/6X merge.png
- Fig6/Fig6E/STING-EGFP+BafA1/
- Fig6/Fig6E/STING-EGFP+BafA1/1X merge.png
- Fig6/Fig6E/STING-EGFP+BafA1/3X DAPI.png
- Fig6/Fig6E/STING-EGFP+BafA1/3X LAMP1.png
- Fig6/Fig6E/STING-EGFP+BafA1/3X merge.png
- Fig6/Fig6E/STING-EGFP+BafA1/3X ORF1p.png
- Fig6/Fig6E/STING-EGFP+BafA1/3X STING.png
- Fig6/Fig6E/STING-EGFP+BafA1/6X merge.png
- Fig6/Fig6E/STING-EGFP+L1/
- Fig6/Fig6E/STING-EGFP+L1/1X merge.png
- Fig6/Fig6E/STING-EGFP+L1/3X DAPI.png
- Fig6/Fig6E/STING-EGFP+L1/3X LAMP1.png
- Fig6/Fig6E/STING-EGFP+L1/3X merge.png
- Fig6/Fig6E/STING-EGFP+L1/3X ORF1p.png
- Fig6/Fig6E/STING-EGFP+L1/3X STING.png
- Fig6/Fig6E/STING-EGFP+L1/6X merge.png
- Fig6/Fig6E/STING-EGFP+L1+BafA1/
- Fig6/Fig6E/STING-EGFP+L1+BafA1/1X merge.png
- Fig6/Fig6E/STING-EGFP+L1+BafA1/3X DAPI.png
- Fig6/Fig6E/STING-EGFP+L1+BafA1/3X LAMP1.png
- Fig6/Fig6E/STING-EGFP+L1+BafA1/3X merge.png
- Fig6/Fig6E/STING-EGFP+L1+BafA1/3X ORF1p.png
- Fig6/Fig6E/STING-EGFP+L1+BafA1/3X STING.png
- Fig6/Fig6E/STING-EGFP+L1+BafA1/6X merge.png
