# Supplementary material for: STING inhibits LINE-1 retrotransposition through sorting ORF1p to lysosomes for degradation
Source: EMBO Rep. 2025 Aug 18;26(18):4607–30. doi: 10.1038/s44319-025-00551-0 (PMC12457603; doi:10.1038/s44319-025-00551-0)
Supplement: Supplementary file 8 — Source data Fig. 6 [file 44319_2025_551_MOESM8_ESM.zip › Fig6/Fig6A/Fig6A numerical data.xlsx]

## Sheet: Sheet1
	vector			STING			E282A/D283A			E296A/D297A			L333A/R334A
G418 resistant foci	85	78	81	8	9	11	69	75	77	11	8	12	12	15	11
